# Supplementary material for: Emergence of Cardiac Glycosides as Potential Drugs: Current and Future Scope for Cancer Therapeutics
Source: Biomolecules. 2021 Aug 25;11(9):1275. doi: 10.3390/biom11091275 (PMC8465509; doi:10.3390/biom11091275)
Supplement: Supplementary file 1 [file biomolecules-11-01275-s001.zip]

Archive with 1 entries (1 files):
- biomolecules-1352760-supplementary.pdf
